# Supplementary material for: Archival Isolates Confirm a Single Topotype of West Nile Virus in Australia
Source: PLoS Negl Trop Dis. 2016 Dec 1;10(12):e0005159. doi: 10.1371/journal.pntd.0005159 (PMC5131910; doi:10.1371/journal.pntd.0005159)
Supplement: S2 Table — (XLS) [file pntd.0005159.s005.xls]

## Sheet: Sequence Data
S2 Table. Fixed amino acids substitutions
		C			prM			Env				NS1			NS2A					NS2B		NS3			NS4A	NS4B						NS5
Isolate	Year	11	44	114	20	105	156	44	156*	310	483	146	290	298	112	129	183	187	223	26	64	15	382	465	55	23	51	61	95	177	245	49	101	183	560	719
MRM16	1960	S	T	M	T	I	A	K	F	T	L	Q	S	T	A	M	I	I	V	I	G	R	K	N	A	T	V	T	A	M	V	I	R	V	D	T
MRM61	1960	S	T	M	T	I	A	K	F	R	L	Q	S	T	A	M	I	I	V	I	G	R	K	N	A	T	V	T	A	M	V	I	R	V	D	T
MRM61C	1960	S	T	M	T	I	A	K	F	R	L	Q	S	T	A	M	I	I	V	I	G	R	K	N	A	T	V	T	A	M	V	I	R	V	D	T
MRM61Cq	1960	S	T	M	T	I	A	K	F	R	L	Q	S	T	A	M	I	I	V	I	G	R	K	N	A	T	V	T	A	M	V	I	R	V	D	T
MRM73	1960	S	T	M	T	I	A	K	F	K	L	Q	S	T	A	M	I	I	V	I	G	R	K	N	A	T	V	T	A	M	V	I	R	V	D	T
MRM108	1960	S	T	M	T	I	A	K	F	K	L	Q	S	T	T	M	I	I	V	I	G	R	K	N	A	T	V	T	A	I	V	I	R	V	D	T
MRM111	1960	S	T	M	T	I	A	K	F	K	L	Q	S	T	T	M	I	I	V	I	G	R	K	N	A	T	V	T	A	I	V	I	R	V	D	T
MRM132	1960	S	T	M	T	I	A	K	F	K	L	Q	S	T	T	M	I	I	V	I	G	R	K	N	A	T	V	T	A	I	V	I	R	V	D	T
MRM783	1963	S	T	M	T	I	A	K	F	K	F	Q	S	T	A	M	I	I	I	I	G	K	K	N	A	T	V	T	S	M	I	I	R	V	D	T
MRM795	1963	S	T	M	T	I	A	K	F	K	L	Q	S	T	A	M	I	I	I	I	G	K	K	N	A	T	V	T	S	M	I	I	R	V	D	T
MRM796	1963	S	T	M	T	I	A	K	S	K	F	Q	S	T	A	M	I	I	I	I	G	K	K	N	A	T	V	T	S	M	I	I	R	V	D	T
MRM875	1963	S	T	M	T	I	A	K	F	K	F	Q	S	T	A	M	I	I	I	I	G	K	K	N	A	T	V	T	S	M	I	I	R	V	D	T
MRM890	1963	S	T	M	T	I	A	K	F	K	F	Q	S	T	A	M	I	I	I	I	G	K	K	N	A	T	V	T	S	M	I	I	R	V	D	T
MRM900	1963	S	T	M	T	I	A	K	F	K	L	Q	S	T	A	M	I	I	I	I	G	K	K	N	A	T	V	T	S	M	I	I	R	V	D	T
MRM938	1963	S	T	M	T	I	A	K	F	K	L	Q	S	T	A	M	I	I	I	I	G	K	K	N	A	T	V	T	S	M	I	I	R	V	D	T
IN761	1963	S	T	M	T	I	A	K	S	K	F	Q	S	T	A	M	I	I	I	I	G	K	K	N	A	T	V	T	S	M	I	I	R	V	D	T
IN835	1963	S	T	M	T	I	A	K	F	K	F	Q	S	T	A	M	I	I	I	I	G	K	K	N	A	T	V	T	S	M	I	I	R	V	D	T
MRM5373	1965	N	T	M	A	I	T	K	S	R	L	Q	S	T	V	I	I	I	I	I	G	K	K	N	T	T	V	T	S	I	I	I	R	V	D	T
CH15139C	1972	N	T	M	A	I	T	K	F	R	L	Q	S	T	V	I	I	I	I	I	G	K	K	N	T	T	V	T	S	I	I	I	R	V	D	T
CH16078	1974	N	T	I	A	T	T	K	F	R	L	Q	S	T	V	I	I	I	I	I	G	K	K	S	T	T	V	T	S	I	I	I	R	V	D	T
CH16465R	1974	N	T	I	A	T	T	K	S	R	L	Q	S	T	V	I	I	I	I	I	G	K	K	S	T	T	V	T	S	I	I	I	R	V	D	T
CH16479D	1974	N	T	I	A	T	T	K	F	R	L	Q	S	T	V	I	I	I	I	I	G	K	K	S	T	T	V	T	S	I	I	I	R	V	D	T
CH16483E	1974	N	T	I	A	T	T	K	F	R	L	Q	S	T	V	I	I	I	I	I	G	K	K	S	T	T	V	T	S	I	I	I	R	V	D	T
CH16540B	1974	N	T	I	A	T	T	K	F	R	L	Q	S	T	V	I	I	I	I	I	G	K	K	S	T	T	V	T	S	I	I	I	R	V	D	T
CH16540C	1974	N	T	I	A	T	T	K	F	R	L	Q	S	T	V	I	I	I	I	I	G	K	K	S	T	T	V	T	S	I	I	I	R	V	D	T
CH16514C	1974	N	T	I	A	T	T	K	F	R	L	Q	S	T	V	I	I	I	I	I	G	K	K	S	T	T	V	T	S	I	I	I	R	V	D	T
CH16483R	1974	N	T	I	A	T	T	K	S	R	L	Q	S	T	V	I	I	I	I	I	G	K	K	S	T	T	V	T	S	I	I	I	R	V	D	T
18658C	1975	N	T	I	A	T	T	K	F	R	L	Q	S	T	V	I	I	I	I	I	G	K	K	S	T	T	V	T	S	I	I	I	R	V	N	T
KUN21210	1978	N	T	I	A	T	T	K	S	R	L	Q	S	T	V	I	I	I	I	I	G	K	K	S	T	T	V	T	S	I	I	I	R	V	N	T
YJ	1978	N	T	I	A	T	T	K	S	R	L	Q	S	T	V	I	I	I	I	I	G	K	K	S	T	T	V	T	S	I	I	I	R	V	D	T
Boort	1984	N	T	I	A	T	T	K	S	R	F	Q	N	T	V	I	I	I	I	I	G	K	K	S	T	I	F	T	S	I	I	I	K	V	N	T
Hu6774	1991	N	T	T	A	T	T	K	S	R	F	R	N	I	V	I	I	I	I	I	G	K	K	S	T	I	F	M	S	I	I	I	K	I	N	T
KUN112140	1999	N	T	T	A	T	T	K	S	R	F	R	N	T	V	I	M	I	I	I	G	K	K	S	T	I	F	M	S	I	I	I	K	I	N	T
GU0631	2000	N	T	T	A	T	T	K	S	R	F	R	N	T	V	I	M	I	I	I	G	K	K	S	T	I	F	M	S	I	I	I	K	I	N	T
GU1009	2000	S	T	T	A	T	T	R	S	R	F	R	N	I	V	I	I	I	I	I	S	K	K	S	A	I	F	M	S	I	I	I	K	I	N	T
P9974	2009	S	T	T	A	T	T	R	S	R	F	R	N	I	V	I	V	I	I	M	S	K	R	S	T	I	F	M	S	I	I	V	K	I	N	T
K68967	2009	S	T	T	A	T	T	R	S	R	F	R	N	I	V	I	V	I	I	M	S	K	R	S	T	I	F	M	S	I	I	V	K	I	N	I
K74015	2011	S	T	T	A	T	T	R	S	R	F	R	N	I	V	I	V	I	I	M	S	K	R	S	T	I	F	M	S	I	I	V	K	I	N	I
SA2011	2011	S	I	T	A	T	T	K	S	R	F	R	N	I	V	I	V	M	I	M	S	K	K	S	T	I	F	M	S	I	I	V	K	I	N	T
158106NSW	2011	S	I	T	A	T	T	R	S	R	F	R	N	I	V	I	V	M	I	M	S	K	R	S	T	I	F	M	S	I	I	V	K	I	N	I
NSW2012	2012	S	I	T	A	T	T	R	S	R	F	R	N	I	V	I	V	M	I	M	S	K	R	S	T	I	F	M	S	I	I	V	K	I	N	I
* Part of the glycosylation motif

## Sheet: Info
Title	Kunjin align 4 translation alignment
Format
DataType	Protein
44
Number Sites	3342
Identical	.
Missing	?
Indel	-
